# Supplementary material for: Quantifying prevalence and risk factors of HIV multiple infection in Uganda from population-based deep-sequence data
Source: PLoS Pathog. 2025 Apr 22;21(4):e1013065. doi: 10.1371/journal.ppat.1013065 (PMC12055032; doi:10.1371/journal.ppat.1013065)
Supplement: S3 File — (CSV) [file ppat.1013065.s012.csv]

window_start	window_end	median_pwd
500	800	0.168906343968017
501	801	0.186390617979062
502	802	0.16395635060416
503	803	0.152957331888747
504	804	0.171994668157655
505	805	0.144696105706607
506	806	0.156330487888229
507	807	0.159944463988719
508	808	0.172213174512303
509	809	0.159238465837071
510	810	0.171391826894956
511	811	0.167588568201502
512	812	0.176852153749168
513	813	0.1685126440167
514	814	0.170634307819632
515	815	0.191346114643916
516	816	0.188371185627896
517	817	0.19355951210278
518	818	0.177297940234321
519	819	0.209660319107474
520	820	0.202016037088529
521	821	0.176965457645287
522	822	0.184597289401684
523	823	0.1784904829528
524	824	0.177471859024024
525	825	0.187244553629471
526	826	0.192161885109648
527	827	0.190591708045684
528	828	0.208188939307607
529	829	0.208880877411434
530	830	0.207547824866854
531	831	0.196657790421056
532	832	0.198945908150472
533	833	0.218152331667434
534	834	0.236979630833572
535	835	0.23102330533416
536	836	0.23487231169123
537	837	0.222890177872792
538	838	0.222071728786472
539	839	0.227501184313998
540	840	0.211977037984563
541	841	0.206587779588764
542	842	0.209600629049081
543	843	0.211033139359593
544	844	0.218120104225462
545	845	0.208960047107567
546	846	0.203395432182196
547	847	0.208020490133401
548	848	0.209124299015984
549	849	0.209515235348083
550	850	0.220157446182212
551	851	0.205783711386336
552	852	0.209253817035697
553	853	0.211025472487451
554	854	0.214772987392412
555	855	0.218886713847595
556	856	0.233003668257122
557	857	0.250616342926083
558	858	0.222357670989314
559	859	0.239181161902526
560	860	0.230717215516705
561	861	0.227930186509854
562	862	0.215358687537856
563	863	0.205972998004554
564	864	0.211535221335171
565	865	0.233227207731035
566	866	0.238646761724767
567	867	0.21454039884026
568	868	0.218398752383578
569	869	0.212693593780769
570	870	0.222736748818957
571	871	0.20231619288876
572	872	0.205031221218449
573	873	0.199870782495325
574	874	0.206019694213471
575	875	0.205851975482041
576	876	0.208297418631146
577	877	0.212526994736484
578	878	0.211567310469241
579	879	0.21612386944936
580	880	0.232678089971136
581	881	0.242654066954182
582	882	0.238269280583857
583	883	0.240543204041979
584	884	0.238041181826608
585	885	0.237776192903716
586	886	0.235843196254374
587	887	0.23593683666631
588	888	0.242767718636595
589	889	0.277671259628401
590	890	0.281289008277971
591	891	0.277542971213726
592	892	0.263703271742924
593	893	0.256447618905121
594	894	0.269122126657194
595	895	0.286769207146735
596	896	0.2673230646051
597	897	0.279163876498882
598	898	0.268737693865791
599	899	0.2788258373296
600	900	0.278608377224302
601	901	0.27149793533074
602	902	0.281795660523015
603	903	0.276080168320377
604	904	0.27447446130883
605	905	0.27288291295394
606	906	0.255866220514601
607	907	0.235821037126947
608	908	0.247353918060121
609	909	0.240852911342081
610	910	0.244547288817116
611	911	0.257419493940412
612	912	0.28192134697201
613	913	0.279354250498281
614	914	0.249538582249157
615	915	0.251188241954247
616	916	0.260234546499088
617	917	0.246673215821095
618	918	0.245257941770519
619	919	0.248908403194587
620	920	0.249958004491678
621	921	0.282152443663828
622	922	0.256606458308234
623	923	0.27875055440245
624	924	0.292892557163388
625	925	0.254823766116148
626	926	0.25101587714224
627	927	0.257549910799325
628	928	0.261412703545355
629	929	0.262559382133218
630	930	0.265498377881228
631	931	0.260446632697017
632	932	0.263630552986427
633	933	0.265825509009882
634	934	0.258966432820789
635	935	0.24805565144855
636	936	0.259469560447511
637	937	0.263990815195525
638	938	0.28276976328932
639	939	0.278790990841575
640	940	0.283431655546474
641	941	0.281428832164811
642	942	0.265985938662113
643	943	0.268683515483939
644	944	0.257191610770467
645	945	0.269650117027555
646	946	0.290617155801861
647	947	0.273100174575738
648	948	0.265794585349757
649	949	0.318873166011965
650	950	0.310121197884545
651	951	0.309390502342874
652	952	0.262998949698972
653	953	0.265102792061394
654	954	0.261362993876022
655	955	0.246715414163698
656	956	0.230381585912945
657	957	0.226427048786821
658	958	0.23299388898034
659	959	0.231741310750881
660	960	0.240683011818951
661	961	0.259245327709199
662	962	0.241956144167416
663	963	0.242070908597288
664	964	0.244858923004472
665	965	0.249234595521863
666	966	0.232801813206284
667	967	0.23070455430512
668	968	0.226542557306078
669	969	0.239502302223757
670	970	0.243134596058666
671	971	0.240002746419921
672	972	0.243195065966998
673	973	0.229987159178777
674	974	0.235817957863782
675	975	0.234496940608779
676	976	0.238907081874522
677	977	0.235293932107744
678	978	0.239462366599282
679	979	0.235650663063658
680	980	0.233247112908678
681	981	0.235498656394615
682	982	0.242251196853795
683	983	0.242327316657144
684	984	0.24195686903118
685	985	0.252595306382921
686	986	0.252787327140514
687	987	0.246038414918046
688	988	0.249820953560744
689	989	0.250114387420406
690	990	0.261093876709481
691	991	0.258689985541133
692	992	0.258863721553368
693	993	0.256608371941446
694	994	0.252810260171434
695	995	0.260233874040252
696	996	0.255975620710901
697	997	0.250731424074578
698	998	0.247248708259641
699	999	0.249135407944854
700	1000	0.245039555810722
701	1001	0.253227817379152
702	1002	0.248519403006041
703	1003	0.267935260566638
704	1004	0.257513208468742
705	1005	0.26308291936066
706	1006	0.2574948707846
707	1007	0.259173533212531
708	1008	0.274552153447389
709	1009	0.272574904246464
710	1010	0.270553051307004
711	1011	0.276324501538805
712	1012	0.266583024032222
713	1013	0.279281854442617
714	1014	0.275492683303465
715	1015	0.271711693395435
716	1016	0.267454759934499
717	1017	0.261700014183657
718	1018	0.271116271829138
719	1019	0.266759370814559
720	1020	0.27164285008895
721	1021	0.256438989559828
722	1022	0.256646929219102
723	1023	0.271353057344462
724	1024	0.245813031237503
725	1025	0.287252610471185
726	1026	0.29961945198792
727	1027	0.285012872230103
728	1028	0.295741958258825
729	1029	0.291435685952074
730	1030	0.290202248081142
731	1031	0.299003083984579
732	1032	0.308821533890796
733	1033	0.26362346917116
734	1034	0.29561453405756
735	1035	0.289742939191461
736	1036	0.272048225706272
737	1037	0.272914935880286
738	1038	0.277299352435441
739	1039	0.270564545883005
740	1040	0.286447181134145
741	1041	0.2749773536422
742	1042	0.280763346389175
743	1043	0.280797852679917
744	1044	0.271190169169797
745	1045	0.28749036980939
746	1046	0.2743720010009
747	1047	0.302108589157264
748	1048	0.293191476366518
749	1049	0.299294071442908
750	1050	0.291204627073351
751	1051	0.286470978133349
752	1052	0.308015477314512
753	1053	0.305199230611159
754	1054	0.299257259863215
755	1055	0.292600503312268
756	1056	0.304529850927598
757	1057	0.342749771786755
758	1058	0.302781450409013
759	1059	0.29737143943126
760	1060	0.289740275505249
761	1061	0.342335183994518
762	1062	0.358497468754829
763	1063	0.347791001804322
764	1064	0.343695930805558
765	1065	0.33191675122069
766	1066	0.307188152631905
767	1067	0.292416290184378
768	1068	0.35720794961918
769	1069	0.370799287508984
770	1070	0.36203472801834
771	1071	0.366912976750555
772	1072	0.372809797642816
773	1073	0.344220856328234
774	1074	0.345842795491879
775	1075	0.352091565755576
776	1076	0.341101107582703
777	1077	0.346726939817178
778	1078	0.343354204400623
779	1079	0.328230196642896
780	1080	0.341015898261866
781	1081	0.341931133786237
782	1082	0.333147208057483
783	1083	0.337469676235818
784	1084	0.332171103739881
785	1085	0.342865540999716
786	1086	0.334905395938362
787	1087	0.320452683329538
788	1088	0.345215326187606
789	1089	0.332134713784366
790	1090	0.318929415844101
791	1091	0.355902361226945
792	1092	0.372314107399927
793	1093	0.334009552231818
794	1094	0.326503544089325
795	1095	0.327217512371289
796	1096	0.355672543128619
797	1097	0.32349279780684
798	1098	0.319835474647135
799	1099	0.407592433885976
800	1100	0.353067221559913
801	1101	0.398245483993481
802	1102	0.399778541728716
803	1103	0.398761760581735
804	1104	0.347162150154851
805	1105	0.394629001927247
806	1106	0.403504852463916
807	1107	0.358838378386063
808	1108	0.365749116763067
809	1109	0.4320427549278
810	1110	0.338253530698526
811	1111	0.334087453457599
812	1112	0.336907399679118
813	1113	0.363073170208727
814	1114	0.34104943595279
815	1115	0.3474653210229
816	1116	0.359079956252085
817	1117	0.355782981952545
818	1118	0.349877669520551
819	1119	0.368213035520415
820	1120	0.339292757564539
821	1121	0.340951531469181
822	1122	0.366273232596826
823	1123	0.360035268996487
824	1124	0.348729044443055
825	1125	0.358901372664341
826	1126	0.369255398670566
827	1127	0.368320564845919
828	1128	0.367921883736469
829	1129	0.36428265294666
830	1130	0.364857618650932
831	1131	0.36358590308208
832	1132	0.349553469743159
833	1133	0.372454742992036
834	1134	0.352512942880117
835	1135	0.377534917310991
836	1136	0.355333749902933
837	1137	0.360175106472086
838	1138	0.357287057059544
839	1139	0.358322273045359
840	1140	0.368995873802153
841	1141	0.360324496259782
842	1142	0.356025207849868
843	1143	0.366241025337678
844	1144	0.432953043738808
845	1145	0.443614726785553
846	1146	0.442764542749425
847	1147	0.432164786660943
848	1148	0.430834432129202
849	1149	0.419196461177914
850	1150	0.439446882608609
851	1151	0.439038569566412
852	1152	0.4396749988635
853	1153	0.430557942543278
854	1154	0.419421146577907
855	1155	0.402645218593474
856	1156	0.425245563807353
857	1157	0.418905678691416
858	1158	0.423761341514861
859	1159	0.425284611728081
860	1160	0.448141950128838
861	1161	0.417451542031013
862	1162	0.44233550283996
863	1163	0.410772887380069
864	1164	0.413130886510441
865	1165	0.395054423424246
866	1166	0.416333143721693
867	1167	0.427114674821582
868	1168	0.443517031805539
869	1169	0.47402284805308
870	1170	0.463339403320598
871	1171	0.464445287252756
872	1172	0.457351032653634
873	1173	0.447848344431506
874	1174	0.453287341641042
875	1175	0.454603743412128
876	1176	0.483559775927671
877	1177	0.482587054908421
878	1178	0.504460077838537
879	1179	0.473856137033275
880	1180	0.480461835910159
881	1181	0.492672782120685
882	1182	0.475853161811848
883	1183	0.472659948959238
884	1184	0.482120723919587
885	1185	0.496466637992751
886	1186	0.492188537673154
887	1187	0.492188537673154
888	1188	0.497468293274326
889	1189	0.520280804744941
890	1190	0.483029734392925
891	1191	0.471599464667896
892	1192	0.496496763633914
893	1193	0.491080061749303
894	1194	0.474698690623876
895	1195	0.459890276639325
896	1196	0.485756885421173
897	1197	0.466964427387469
898	1198	0.462137772066736
899	1199	0.452519702726443
900	1200	0.483247666358645
901	1201	0.501685926903936
902	1202	0.492119224886535
903	1203	0.487220443981536
904	1204	0.486646107246359
905	1205	0.486646107246359
906	1206	0.473209977033372
907	1207	0.477759360841209
908	1208	0.477759360841209
909	1209	0.476335668787605
910	1210	0.517228041992139
911	1211	0.481354346371441
912	1212	0.481991456429692
913	1213	0.474892809039608
914	1214	0.507765666446672
915	1215	0.460534402921091
916	1216	0.495250024709586
917	1217	0.499979418235668
918	1218	0.532063609947103
919	1219	0.536181970239847
920	1220	0.493452827915486
921	1221	0.520635964857005
922	1222	0.492376705111673
923	1223	0.500787415384326
924	1224	0.472036223096912
925	1225	0.502457810866683
926	1226	0.513535034327422
927	1227	0.518727062221389
928	1228	0.558796521138709
929	1229	0.547489303953034
930	1230	0.546131440217245
931	1231	0.544639475903488
932	1232	0.561043133736926
933	1233	0.538345193375739
934	1234	0.546864510875457
935	1235	0.567408109048083
936	1236	0.541666220373108
937	1237	0.54162091544314
938	1238	0.538073495741205
939	1239	0.547252033598564
940	1240	0.527653542263043
941	1241	0.513270546773571
942	1242	0.514218052131631
943	1243	0.514755442763987
944	1244	0.508784365379543
945	1245	0.533687004703769
946	1246	0.503247635019245
947	1247	0.500252227173422
948	1248	0.494185360547289
949	1249	0.496094649931211
950	1250	0.500970692375138
951	1251	0.496914113965452
952	1252	0.498505701979375
953	1253	0.510789503333065
954	1254	0.515657230730323
955	1255	0.502773758417967
956	1256	0.516048755340444
957	1257	0.510589191852291
958	1258	0.473998584783473
959	1259	0.535519702950355
960	1260	0.485760357045055
961	1261	0.49294858111186
962	1262	0.498102295341985
963	1263	0.501446864628901
964	1264	0.59625662961907
965	1265	0.518431228366602
966	1266	0.54748479422164
967	1267	0.542976105832288
968	1268	0.548962006000421
969	1269	0.532784592208943
970	1270	0.542861328096154
971	1271	0.564602864195832
972	1272	0.532704971909857
973	1273	0.501661176131934
974	1274	0.493458567116523
975	1275	0.522602834008805
976	1276	0.510770495792555
977	1277	0.51833744836308
978	1278	0.510339224101632
979	1279	0.523975069733608
980	1280	0.560086585182691
981	1281	0.503416797141176
982	1282	0.519800391295034
983	1283	0.493897692104745
984	1284	0.512078646154863
985	1285	0.685348018423
986	1286	0.687171062517925
987	1287	0.611174154307146
988	1288	0.493286124608175
989	1289	0.506956427797104
990	1290	0.496778965218309
991	1291	0.585109895738214
992	1292	0.575698436785501
993	1293	0.518435893276973
994	1294	0.552219241761295
995	1295	0.491049437048296
996	1296	0.529157926969943
997	1297	0.531536442713392
998	1298	0.543320182555558
999	1299	0.501312045088901
1000	1300	0.501852796008733
1001	1301	0.714074548033097
1002	1302	0.516823687879036
1003	1303	0.487497726248813
1004	1304	0.883342147222517
1005	1305	0.768090947262493
1006	1306	0.779940663840691
1007	1307	0.549966385282969
1008	1308	0.505314374888177
1009	1309	0.502224696361175
1010	1310	0.51052353441672
1011	1311	0.544444343312042
1012	1312	0.520285051761553
1013	1313	0.534107716203006
1014	1314	0.479479835985837
1015	1315	0.477916830923936
1016	1316	0.510699842186097
1017	1317	0.71237522275294
1018	1318	0.482866972250795
1019	1319	0.535630344606267
1020	1320	0.502060241442856
1021	1321	0.507819793542428
1022	1322	0.539543603996738
1023	1323	0.501206182831731
1024	1324	0.504972555920565
1025	1325	0.523448645042674
1026	1326	0.479052045153399
1027	1327	0.525367421428702
1028	1328	0.498985538153718
1029	1329	0.520927400340482
1030	1330	0.499751020208662
1031	1331	0.506999523946198
1032	1332	0.51417595522946
1033	1333	0.506027905371266
1034	1334	0.571038014109487
1035	1335	0.573700386593904
1036	1336	0.579934148796779
1037	1337	0.561442552249043
1038	1338	0.530780203034492
1039	1339	0.521041337028683
1040	1340	0.493986951095778
1041	1341	0.513128355927713
1042	1342	0.541400797141346
1043	1343	0.525356046126964
1044	1344	0.693607754668421
1045	1345	0.53784161027729
1046	1346	0.558581947930968
1047	1347	0.524991363816426
1048	1348	0.522069438702213
1049	1349	0.518112635686246
1050	1350	0.524369356833386
1051	1351	0.49646398116297
1052	1352	0.501482942223213
1053	1353	0.516595667962539
1054	1354	0.58334168306534
1055	1355	0.567258892151747
1056	1356	0.425541969213346
1057	1357	0.443076138303963
1058	1358	0.463049934251212
1059	1359	0.454583086351499
1060	1360	0.481751805810921
1061	1361	0.493132269309279
1062	1362	0.504660836557709
1063	1363	0.522076139912979
1064	1364	0.52052529497617706
1065	1365	0.500726320502089
1066	1366	0.507100196662297
1067	1367	0.518508086866565
1068	1368	0.598334420786906
1069	1369	0.473060993654665
1070	1370	0.505845202123553
1071	1371	0.528651451184338
1072	1372	0.538676561123085
1073	1373	0.528716597726474
1074	1374	0.462361980592338
1075	1375	0.5066227680578
1076	1376	0.513210222679143
1077	1377	0.501010119533613
1078	1378	0.513322643952947
1079	1379	0.514205819277729
1080	1380	0.454779628904036
1081	1381	0.4701365428381
1082	1382	0.479002992025573
1083	1383	0.462094477238339
1084	1384	0.661400420738357
1085	1385	0.519124089411032
1086	1386	0.474371794788405
1087	1387	0.500765969955477
1088	1388	0.45984938425297
1089	1389	0.590235411953624
1090	1390	0.500167758500804
1091	1391	0.449044962166832
1092	1392	0.452374285262374
1093	1393	0.457382713642252
1094	1394	0.454965624327044
1095	1395	0.467124724174217
1096	1396	0.471893071391543
1097	1397	0.50346993460867
1098	1398	0.49794497830657
1099	1399	0.46709966112305
1100	1400	0.470350639858454
1101	1401	0.444350578087052
1102	1402	0.43893627535026303
1103	1403	0.441081488796525
1104	1404	0.399129944292238
1105	1405	0.433360475841512
1106	1406	0.461104384420901
1107	1407	0.385205982953302
1108	1408	0.412243651411324
1109	1409	0.448474069963577
1110	1410	0.40216349926762
1111	1411	0.408836560273817
1112	1412	0.433130421563805
1113	1413	0.44233682613038
1114	1414	0.441155146568875
1115	1415	0.433089120170485
1116	1416	0.369650622177777
1117	1417	0.344168726248282
1118	1418	0.34265848171369
1119	1419	0.350113245454984
1120	1420	0.32770457521178
1121	1421	0.338353326634197
1122	1422	0.34949547199803
1123	1423	0.343932945876338
1124	1424	0.342561052465888
1125	1425	0.35036786709462
1126	1426	0.359534069971666
1127	1427	0.343949330501068
1128	1428	0.352779790413344
1129	1429	0.346858881294033
1130	1430	0.365609004237437
1131	1431	0.363167025253502
1132	1432	0.375686035390723
1133	1433	0.372188145010557
1134	1434	0.381187569367906
1135	1435	0.395224553972627
1136	1436	0.394832726893791
1137	1437	0.409424202535923
1138	1438	0.424695131652726
1139	1439	0.411821243001572
1140	1440	0.412949852001403
1141	1441	0.441203083249526
1142	1442	0.43688852671109
1143	1443	0.460849604485055
1144	1444	0.427621400457143
1145	1445	0.44150176047827
1146	1446	0.454162338486896
1147	1447	0.456638804521463
1148	1448	0.44274930262571
1149	1449	0.475076310142514
1150	1450	0.445483813485529
1151	1451	0.457365121262525
1152	1452	0.407815230669189
1153	1453	0.458643586617332
1154	1454	0.44954726680149
1155	1455	0.446972445087974
1156	1456	0.421040988029769
1157	1457	0.433944135666917
1158	1458	0.448847753196606
1159	1459	0.402018030302238
1160	1460	0.428023563495315
1161	1461	0.413865067780055
1162	1462	0.409527320575776
1163	1463	0.399101955229936
1164	1464	0.404492017151875
1165	1465	0.391146654925053
1166	1466	0.403896388505519
1167	1467	0.412253751286687
1168	1468	0.390572736954275
1169	1469	0.324093657905012
1170	1470	0.349834585830037
1171	1471	0.348756189273508
1172	1472	0.391331186511537
1173	1473	0.367888785593183
1174	1474	0.372098203174354
1175	1475	0.380748284254652
1176	1476	0.345474340286882
1177	1477	0.372115187096576
1178	1478	0.358311636507653
1179	1479	0.342912956666438
1180	1480	0.345529117004185
1181	1481	0.334654248858479
1182	1482	0.337683348353434
1183	1483	0.335118497872911
1184	1484	0.339253812759618
1185	1485	0.33305475644636
1186	1486	0.338888270623678
1187	1487	0.357540407329723
1188	1488	0.333364161317421
1189	1489	0.341257849467999
1190	1490	0.346430962537124
1191	1491	0.343578493047491
1192	1492	0.331196935593733
1193	1493	0.36757487632075
1194	1494	0.336426068665372
1195	1495	0.35759443145671
1196	1496	0.354840066830446
1197	1497	0.339858360000681
1198	1498	0.350896456217895
1199	1499	0.341177872244783
1200	1500	0.348932434057573
1201	1501	0.334429015222624
1202	1502	0.335311695403499
1203	1503	0.328065245742514
1204	1504	0.287996226164449
1205	1505	0.313142070356785
1206	1506	0.31533626323164
1207	1507	0.30826358505834
1208	1508	0.318293165683198
1209	1509	0.305125889871388
1210	1510	0.342685226612848
1211	1511	0.33003923092172
1212	1512	0.32018936465343
1213	1513	0.308522948105724
1214	1514	0.289654584414529
1215	1515	0.302115663580939
1216	1516	0.280064535190246
1217	1517	0.312180674280093
1218	1518	0.296636822171967
1219	1519	0.309039128235883
1220	1520	0.299391179901041
1221	1521	0.314065960691263
1222	1522	0.315104943707821
1223	1523	0.313319278698557
1224	1524	0.296188677845755
1225	1525	0.299250543464162
1226	1526	0.290547652443779
1227	1527	0.32007738411861
1228	1528	0.304829607669278
1229	1529	0.296674588662108
1230	1530	0.292694918729059
1231	1531	0.286624016212941
1232	1532	0.284779137150194
1233	1533	0.280839232703126
1234	1534	0.284948445310783
1235	1535	0.283953035905911
1236	1536	0.2816182881754
1237	1537	0.293553997011409
1238	1538	0.278578255405444
1239	1539	0.290736708195075
1240	1540	0.266541187441127
1241	1541	0.28123402340298
1242	1542	0.263577359018125
1243	1543	0.279886522107818
1244	1544	0.280737353496864
1245	1545	0.279221583357562
1246	1546	0.263797367941688
1247	1547	0.274104031677242
1248	1548	0.265412123889512
1249	1549	0.26703942017215
1250	1550	0.267340736410925
1251	1551	0.268930211566712
1252	1552	0.264900558950087
1253	1553	0.26486541917003
1254	1554	0.269016151273594
1255	1555	0.263852917028419
1256	1556	0.273620724418792
1257	1557	0.264776679154737
1258	1558	0.261895033474388
1259	1559	0.26402594054068
1260	1560	0.261271231414795
1261	1561	0.257480098666266
1262	1562	0.257041997018344
1263	1563	0.269410484112127
1264	1564	0.26598427676816
1265	1565	0.250424838785786
1266	1566	0.252007181044198
1267	1567	0.246847821292922
1268	1568	0.249800635708948
1269	1569	0.278032579576313
1270	1570	0.273940776150895
1271	1571	0.270660411309274
1272	1572	0.257603340925494
1273	1573	0.273979763422327
1274	1574	0.273979763422327
1275	1575	0.253523459627949
1276	1576	0.247684287595421
1277	1577	0.246718042389962
1278	1578	0.253442729694479
1279	1579	0.252044665277789
1280	1580	0.252865220073089
1281	1581	0.257944513641718
1282	1582	0.257582374214561
1283	1583	0.257000240219012
1284	1584	0.246685741880418
1285	1585	0.251170879218144
1286	1586	0.25030616050437
1287	1587	0.24906572004084
1288	1588	0.241312772110517
1289	1589	0.246314175642571
1290	1590	0.248084750933489
1291	1591	0.242932814276854
1292	1592	0.246936496488704
1293	1593	0.24890745734088
1294	1594	0.253243690758559
1295	1595	0.249061259779938
1296	1596	0.243546673883476
1297	1597	0.246961007621628
1298	1598	0.244992292463619
1299	1599	0.243997264470694
1300	1600	0.250489374872791
1301	1601	0.250489374872791
1302	1602	0.247240146417409
1303	1603	0.248741771076479
1304	1604	0.250215344812748
1305	1605	0.25240852462989
1306	1606	0.237433051176042
1307	1607	0.267543673794499
1308	1608	0.264147067078689
1309	1609	0.260039162851918
1310	1610	0.266776694358793
1311	1611	0.248616165513167
1312	1612	0.248131246991225
1313	1613	0.242261591238325
1314	1614	0.241932057530276
1315	1615	0.24065903873288
1316	1616	0.253333350412319
1317	1617	0.242312741289044
1318	1618	0.244687120829645
1319	1619	0.239167403807513
1320	1620	0.243936058249254
1321	1621	0.242089706692399
1322	1622	0.242089706692399
1323	1623	0.249597847280896
1324	1624	0.237650844683127
1325	1625	0.242810792073886
1326	1626	0.240557825011426
1327	1627	0.237467059445245
1328	1628	0.239198139492465
1329	1629	0.244463769273291
1330	1630	0.245471340262681
1331	1631	0.246105871075535
1332	1632	0.245524437619058
1333	1633	0.243395422041727
1334	1634	0.23821450678545
1335	1635	0.243077854660705
1336	1636	0.244912920707545
1337	1637	0.251878407863461
1338	1638	0.239735172420902
1339	1639	0.217803669375998
1340	1640	0.222753939172775
1341	1641	0.23408886104663
1342	1642	0.231350674254526
1343	1643	0.222911997189237
1344	1644	0.220199587859882
1345	1645	0.24082074911991
1346	1646	0.233093939200706
1347	1647	0.233147249266413
1348	1648	0.218864464685281
1349	1649	0.218864464685281
1350	1650	0.21576334166907
1351	1651	0.218782043426271
1352	1652	0.239200998731347
1353	1653	0.22630349752943
1354	1654	0.250557185619809
1355	1655	0.249492637046155
1356	1656	0.254076824580165
1357	1657	0.231021089896643
1358	1658	0.233934501560193
1359	1659	0.236631496738992
1360	1660	0.243523145308185
1361	1661	0.236783068556958
1362	1662	0.253377169146086
1363	1663	0.246099631332467
1364	1664	0.241526106200382
1365	1665	0.262206668304008
1366	1666	0.244081494693208
1367	1667	0.253657708907789
1368	1668	0.260090750675209
1369	1669	0.259611865447825
1370	1670	0.267010120777769
1371	1671	0.27181829137765
1372	1672	0.225427071074603
1373	1673	0.25839729430101
1374	1674	0.250199158083334
1375	1675	0.2414590205064
1376	1676	0.246170565711257
1377	1677	0.241573934123924
1378	1678	0.220971436792706
1379	1679	0.246365499834165
1380	1680	0.217373083284034
1381	1681	0.223146526618709
1382	1682	0.223146526618709
1383	1683	0.237150678471594
1384	1684	0.215272527149532
1385	1685	0.241163249153683
1386	1686	0.232388783641307
1387	1687	0.217916117983022
1388	1688	0.225644977382
1389	1689	0.227532856972786
1390	1690	0.215757980630961
1391	1691	0.234115944174409
1392	1692	0.234561026982342
1393	1693	0.23698107970549
1394	1694	0.262068244042578
1395	1695	0.258464925276836
1396	1696	0.23136977112008
1397	1697	0.223295431873755
1398	1698	0.260690619062344
1399	1699	0.227276713088898
1400	1700	0.223025504632558
1401	1701	0.207519654408662
1402	1702	0.231773377771462
1403	1703	0.24587059170344
1404	1704	0.241081424619801
1405	1705	0.23813717433547
1406	1706	0.202906849869563
1407	1707	0.206019471726617
1408	1708	0.220714982542152
1409	1709	0.21367445133116
1410	1710	0.214812579656396
1411	1711	0.221908806388866
1412	1712	0.224109405467408
1413	1713	0.227001173166487
1414	1714	0.225475234002737
1415	1715	0.228156343066033
1416	1716	0.220179764980151
1417	1717	0.225753520129425
1418	1718	0.229507930286128
1419	1719	0.214447675064215
1420	1720	0.215456246301723
1421	1721	0.21337626140881
1422	1722	0.213161735650379
1423	1723	0.206542761310551
1424	1724	0.210531253079331
1425	1725	0.233403238154937
1426	1726	0.233403238154937
1427	1727	0.226269450350606
1428	1728	0.231620996085618
1429	1729	0.23053192551124
1430	1730	0.218216415563249
1431	1731	0.23993751631899
1432	1732	0.211594080700643
1433	1733	0.1926962801091
1434	1734	0.200836340444585
1435	1735	0.209642675906785
1436	1736	0.194465325312292
1437	1737	0.190581192816471
1438	1738	0.196648168843315
1439	1739	0.195610716597668
1440	1740	0.194511043267745
1441	1741	0.193529900566369
1442	1742	0.198158523159893
1443	1743	0.20690021725765
1444	1744	0.20455337531695
1445	1745	0.210852502893657
1446	1746	0.210698508046446
1447	1747	0.207719703823388
1448	1748	0.204914254118375
1449	1749	0.197668975807277
1450	1750	0.208099975315016
1451	1751	0.216832219724112
1452	1752	0.205466149505639
1453	1753	0.200923736861661
1454	1754	0.199508053704421
1455	1755	0.198275025054581
1456	1756	0.195296387005122
1457	1757	0.194238372363133
1458	1758	0.201185181334558
1459	1759	0.199167518312219
1460	1760	0.19478305037592
1461	1761	0.192394447102412
1462	1762	0.195046843091081
1463	1763	0.190788813301112
1464	1764	0.192595897972115
1465	1765	0.193861615359507
1466	1766	0.193229512886088
1467	1767	0.19676427848736
1468	1768	0.185861115877595
1469	1769	0.191533472604672
1470	1770	0.18967080150384
1471	1771	0.190719875189381
1472	1772	0.188824798230723
1473	1773	0.192772378241439
1474	1774	0.199154861122837
1475	1775	0.197716466166795
1476	1776	0.198671079623285
1477	1777	0.189570360762775
1478	1778	0.189570360762775
1479	1779	0.185618489999244
1480	1780	0.198956503707517
1481	1781	0.191151951402519
1482	1782	0.190904132411124
1483	1783	0.198758029866804
1484	1784	0.192105854489055
1485	1785	0.199318882828714
1486	1786	0.200129253065929
1487	1787	0.198667145963111
1488	1788	0.188647607851077
1489	1789	0.188807566665358
1490	1790	0.192039238309573
1491	1791	0.191178060776271
1492	1792	0.190342821531651
1493	1793	0.19340178414844
1494	1794	0.196562994873581
1495	1795	0.199247949216931
1496	1796	0.196618162695965
1497	1797	0.197508761307735
1498	1798	0.19639757177052
1499	1799	0.193881461550802
1500	1800	0.19237794902257
1501	1801	0.191421469999248
1502	1802	0.189259572204062
1503	1803	0.189594595143344
1504	1804	0.193097311739247
1505	1805	0.191415159176248
1506	1806	0.194227168933909
1507	1807	0.19195849875362
1508	1808	0.187898874541678
1509	1809	0.190641223977298
1510	1810	0.193922949613665
1511	1811	0.19516242282389001
1512	1812	0.191967120999967
1513	1813	0.196911580759011
1514	1814	0.195433325136409
1515	1815	0.189210334230985
1516	1816	0.204455721289831
1517	1817	0.201799102162111
1518	1818	0.201362669150383
1519	1819	0.200145116128828
1520	1820	0.196533274008657
1521	1821	0.200571101646671
1522	1822	0.192698926313988
1523	1823	0.196452136243253
1524	1824	0.194965173149023
1525	1825	0.19306261974405
1526	1826	0.192359451198511
1527	1827	0.197842852324038
1528	1828	0.19367625977872
1529	1829	0.198192443240693
1530	1830	0.197578371298219
1531	1831	0.195223111653237
1532	1832	0.198260656360094
1533	1833	0.194376217844201
1534	1834	0.19606475328893
1535	1835	0.197508561862084
1536	1836	0.189021980096259
1537	1837	0.188832633564498
1538	1838	0.188756927873279
1539	1839	0.195373123818681
1540	1840	0.196771289545741
1541	1841	0.19657170793022
1542	1842	0.201426835808067
1543	1843	0.198140996031037
1544	1844	0.187666963956243
1545	1845	0.187334046012576
1546	1846	0.190237910609218
1547	1847	0.185773773091377
1548	1848	0.195745481928097
1549	1849	0.182058212798213
1550	1850	0.18320604741826
1551	1851	0.177998647149848
1552	1852	0.192941620237921
1553	1853	0.177563866624993
1554	1854	0.169875628569648
1555	1855	0.185811159931897
1556	1856	0.175784314327431
1557	1857	0.180551490586685
1558	1858	0.196735504330558
1559	1859	0.198681819815438
1560	1860	0.194573551427321
1561	1861	0.192983415140009
1562	1862	0.191895886121548
1563	1863	0.188665059443771
1564	1864	0.193009456642076
1565	1865	0.190591653938751
1566	1866	0.190978569582124
1567	1867	0.19098742629473
1568	1868	0.193845483695592
1569	1869	0.198950451803382
1570	1870	0.190941212850495
1571	1871	0.18983325611611
1572	1872	0.191876612228432
1573	1873	0.204092855630411
1574	1874	0.203914717974732
1575	1875	0.207136455790625
1576	1876	0.208428040742705
1577	1877	0.208476820491284
1578	1878	0.204803578746672
1579	1879	0.208657427909329
1580	1880	0.207471384037612
1581	1881	0.207249592425786
1582	1882	0.205997918196289
1583	1883	0.206574988814489
1584	1884	0.204746140270896
1585	1885	0.206305421977063
1586	1886	0.206316305384992
1587	1887	0.205528848082874
1588	1888	0.206743230726591
1589	1889	0.204730222925571
1590	1890	0.207303944907604
1591	1891	0.198755557741239
1592	1892	0.214535845424956
1593	1893	0.212123175591239
1594	1894	0.211673619142895
1595	1895	0.219428223796092
1596	1896	0.209553576737847
1597	1897	0.199623257995663
1598	1898	0.23103078893531
1599	1899	0.219956837803349
1600	1900	0.229026360875847
1601	1901	0.206357067639917
1602	1902	0.220557717379295
1603	1903	0.208482666867123
1604	1904	0.209991089627976
1605	1905	0.215205206460255
1606	1906	0.409400696731299
1607	1907	0.407197474534902
1608	1908	0.400714687867713
1609	1909	0.420515449600196
1610	1910	0.438535115153834
1611	1911	0.42279381130592403
1612	1912	0.429581791323982
1613	1913	0.420333383736826
1614	1914	0.42508771710092
1615	1915	0.425830493407858
1616	1916	0.443666942057645
1617	1917	0.421342118532045
1618	1918	0.413280072182366
1619	1919	0.431371899288731
1620	1920	0.406222397174347
1621	1921	0.412986620484796
1622	1922	0.406492244511888
1623	1923	0.417166015582996
1624	1924	0.424788005691134
1625	1925	0.421180337354627
1626	1926	0.419676366975281
1627	1927	0.415948769578691
1628	1928	0.456808613673322
1629	1929	0.453411193628043
1630	1930	0.438780650516437
1631	1931	0.439857585767788
1632	1932	0.449717746981879
1633	1933	0.446844590147627
1634	1934	0.433881252714416
1635	1935	0.437241430960554
1636	1936	0.4335096641188
1637	1937	0.451235563212471
1638	1938	0.433947014452802
1639	1939	0.449616503769318
1640	1940	0.46090916542484
1641	1941	0.445201984921813
1642	1942	0.432846198802817
1643	1943	0.463476868786091
1644	1944	0.452691133299937
1645	1945	0.445372254637585
1646	1946	0.482286236333269
1647	1947	0.4185796359848
1648	1948	0.420282711671635
1649	1949	0.420832031286122
1650	1950	0.451661369500547
1651	1951	0.436286067509348
1652	1952	0.438764243795027
1653	1953	0.466290673794104
1654	1954	0.458156625740506
1655	1955	0.465254340608067
1656	1956	0.455034401839902
1657	1957	0.448350005084211
1658	1958	0.450282983806457
1659	1959	0.445597267915785
1660	1960	0.462193401296744
1661	1961	0.463584975195656
1662	1962	0.438093898779363
1663	1963	0.491321176745718
1664	1964	0.463627040272156
1665	1965	0.44880922697345
1666	1966	0.466781654558338
1667	1967	0.488911266365061
1668	1968	0.479259435411476
1669	1969	0.497181735014991
1670	1970	0.483978828774951
1671	1971	0.482963465941766
1672	1972	0.552349541948552
1673	1973	0.535214114227024
1674	1974	0.532742097159148
1675	1975	0.508558775606738
1676	1976	0.531894005422837
1677	1977	0.515160097133732
1678	1978	0.504516234895181
1679	1979	0.487454569849363
1680	1980	0.469539395019357
1681	1981	0.492274954688891
1682	1982	0.516334108631454
1683	1983	0.480874326822828
1684	1984	0.510960250702473
1685	1985	0.520313510739156
1686	1986	0.558367039871437
1687	1987	0.575010100214085
1688	1988	0.524312821522199
1689	1989	0.531450925696782
1690	1990	0.554259267476873
1691	1991	0.551996244719523
1692	1992	0.538443701809281
1693	1993	0.529959026954071
1694	1994	0.541339692551662
1695	1995	0.52804130784941
1696	1996	0.537155605266862
1697	1997	0.526324119895252
1698	1998	0.534968291350055
1699	1999	0.56636351598952
1700	2000	0.505602141462038
1701	2001	0.518518981963468
1702	2002	0.462347950418461
1703	2003	0.489609326218979
1704	2004	0.493847800780971
1705	2005	0.495735546037716
1706	2006	0.483051720947179
1707	2007	0.499446855259731
1708	2008	0.514602877099126
1709	2009	0.528872133644203
1710	2010	0.531757782714131
1711	2011	0.518663237743756
1712	2012	0.514532888298071
1713	2013	0.522743774148597
1714	2014	0.512256386398721
1715	2015	0.517675156879141
1716	2016	0.483436732370047
1717	2017	0.493807528212129
1718	2018	0.508667606414744
1719	2019	0.504937192295673
1720	2020	0.516798339448541
1721	2021	0.486610101151637
1722	2022	0.492781102344666
1723	2023	0.46606704638312
1724	2024	0.46606704638312
1725	2025	0.502286426531108
1726	2026	0.472198738500648
1727	2027	0.472198738500648
1728	2028	0.465281559627234
1729	2029	0.444615765994446
1730	2030	0.487050322679544
1731	2031	0.46866074193503
1732	2032	0.470752562687311
1733	2033	0.479573189402176
1734	2034	0.510996452731845
1735	2035	0.374066323734253
1736	2036	0.379582552022463
1737	2037	0.437533894143655
1738	2038	0.381052505270687
1739	2039	0.373132141860218
1740	2040	0.342618154128639
1741	2041	0.340262221905613
1742	2042	0.45047475370512
1743	2043	0.345119587764987
1744	2044	0.443181068581122
1745	2045	0.341537470586777
1746	2046	0.454308286029129
1747	2047	0.477647142648594
1748	2048	0.481786243586906
1749	2049	0.478676949178553
1750	2050	0.327839501320853
1751	2051	0.464305976130575
1752	2052	0.322686577962445
1753	2053	0.318017326420026
1754	2054	0.455355505998527
1755	2055	0.463154958946619
1756	2056	0.463150047507993
1757	2057	0.455033716077917
1758	2058	0.455453817343876
1759	2059	0.460063270153953
1760	2060	0.45253980863728
1761	2061	0.454132374276662
1762	2062	0.456261285651387
1763	2063	0.453573839131942
1764	2064	0.349152453978745
1765	2065	0.347678725329201
1766	2066	0.439610256194118
1767	2067	0.488733805673468
1768	2068	0.3404611583207
1769	2069	0.349434513375004
1770	2070	0.479790082352595
1771	2071	0.493879653553873
1772	2072	0.505923598954425
1773	2073	0.504816078810178
1774	2074	0.47886157140095
1775	2075	0.489671171879991
1776	2076	0.513682720369377
1777	2077	0.468255298737518
1778	2078	0.455713922445068
1779	2079	0.46846242299402
1780	2080	0.496252705130023
1781	2081	0.501421841902466
1782	2082	0.493744560703741
1783	2083	0.448608739286058
1784	2084	0.478343781771431
1785	2085	0.46216273158314
1786	2086	0.478997003377
1787	2087	0.470309694864852
1788	2088	0.469974894572457
1789	2089	0.460349013241782
1790	2090	0.453886664531179
1791	2091	0.414573243941506
1792	2092	0.435028663332357
1793	2093	0.428745797876725
1794	2094	0.449117913258737
1795	2095	0.444500547787537
1796	2096	0.425858273849297
1797	2097	0.43338704224892
1798	2098	0.443741966535194
1799	2099	0.439807557589193
1800	2100	0.438059676192467
1801	2101	0.422320827904993
1802	2102	0.422320827904993
1803	2103	0.422320827904993
1804	2104	0.422666389538648
1805	2105	0.411562563949951
1806	2106	0.413267338215257
1807	2107	0.418064042637765
1808	2108	0.408374183428102
1809	2109	0.445690010529178
1810	2110	0.429197926122993
1811	2111	0.38748626272145
1812	2112	0.420475365741196
1813	2113	0.408176293867708
1814	2114	0.413483438888103
1815	2115	0.427757415819039
1816	2116	0.420260141620522
1817	2117	0.417493395909883
1818	2118	0.418363774166685
1819	2119	0.409338095250955
1820	2120	0.409338095250955
1821	2121	0.407298861102908
1822	2122	0.406884017386057
1823	2123	0.403173661628938
1824	2124	0.415514584708379
1825	2125	0.416736346866836
1826	2126	0.399696405169315
1827	2127	0.417271453099148
1828	2128	0.417879544164429
1829	2129	0.417879544164429
1830	2130	0.421246094149383
1831	2131	0.426550458656829
1832	2132	0.418604410085426
1833	2133	0.418069410847399
1834	2134	0.428702254613281
1835	2135	0.387610568955302
1836	2136	0.382176531113038
1837	2137	0.395964296659702
1838	2138	0.404620141435723
1839	2139	0.401964595036533
1840	2140	0.386075967671978
1841	2141	0.408629829931106
1842	2142	0.408549334894476
1843	2143	0.390334770580966
1844	2144	0.390334770580966
1845	2145	0.411416549931841
1846	2146	0.38745381028764
1847	2147	0.391194936710173
1848	2148	0.396362722750921
1849	2149	0.397822423372308
1850	2150	0.400489937360239
1851	2151	0.413901132072843
1852	2152	0.423303493734224
1853	2153	0.421496861601563
1854	2154	0.41770400892937
1855	2155	0.419873551789657
1856	2156	0.414973153522814
1857	2157	0.409796262310957
1858	2158	0.425364428244221
1859	2159	0.402258062282194
1860	2160	0.41825462112731
1861	2161	0.406159867064691
1862	2162	0.402165854715275
1863	2163	0.407522086042399
1864	2164	0.402695747210144
1865	2165	0.40235861925178
1866	2166	0.407772559549683
1867	2167	0.394701144646863
1868	2168	0.394046178370406
1869	2169	0.40817919527957
1870	2170	0.393473837068951
1871	2171	0.397456202199777
1872	2172	0.386355232478955
1873	2173	0.407382719064279
1874	2174	0.389713705359678
1875	2175	0.39770558752021
1876	2176	0.404239068476217
1877	2177	0.394771189743622
1878	2178	0.389369143863838
1879	2179	0.401707853332983
1880	2180	0.394690693477745
1881	2181	0.397102702456198
1882	2182	0.410827263609936
1883	2183	0.391598271663221
1884	2184	0.394195017805518
1885	2185	0.396230196010347
1886	2186	0.398731680732245
1887	2187	0.389676672970623
1888	2188	0.392339679272368
1889	2189	0.405571396042471
1890	2190	0.384788203004734
1891	2191	0.38727345457226
1892	2192	0.379575248467075
1893	2193	0.377232915850802
1894	2194	0.421353017772249
1895	2195	0.402471384023873
1896	2196	0.402698699263656
1897	2197	0.393053665384194
1898	2198	0.380167494217009
1899	2199	0.433007989993418
1900	2200	0.428183258282655
1901	2201	0.425321230239791
1902	2202	0.404416572773517
1903	2203	0.393370866405117
1904	2204	0.395555149470496
1905	2205	0.374724516945725
1906	2206	0.391213804765736
1907	2207	0.354644201595027
1908	2208	0.354359098930136
1909	2209	0.368891234218532
1910	2210	0.338127371495776
1911	2211	0.33612795349892
1912	2212	0.333362082558441
1913	2213	0.307827802183658
1914	2214	0.314281091494118
1915	2215	0.298863337272593
1916	2216	0.300323018515515
1917	2217	0.296189031046958
1918	2218	0.29860868733698
1919	2219	0.311688924247649
1920	2220	0.293047646091418
1921	2221	0.301631862281395
1922	2222	0.302289740157285
1923	2223	0.311800367277843
1924	2224	0.308213061023507
1925	2225	0.320807413519503
1926	2226	0.307986667808073
1927	2227	0.303712706605718
1928	2228	0.312570651795786
1929	2229	0.313196559860096
1930	2230	0.3106701823731
1931	2231	0.340524018943758
1932	2232	0.354007678162801
1933	2233	0.356057084577304
1934	2234	0.332714632930471
1935	2235	0.323303360400366
1936	2236	0.333549873474712
1937	2237	0.333947675853493
1938	2238	0.351767457515587
1939	2239	0.332898839794965
1940	2240	0.356380621588517
1941	2241	0.343425596992772
1942	2242	0.328728009212195
1943	2243	0.344653622274041
1944	2244	0.343967577660444
1945	2245	0.333892615895082
1946	2246	0.333026371317124
1947	2247	0.343682953905796
1948	2248	0.346718217430771
1949	2249	0.379885687006035
1950	2250	0.331870572609028
1951	2251	0.327562830168158
1952	2252	0.328583982976259
1953	2253	0.332236074964591
1954	2254	0.326840579961495
1955	2255	0.333781515136413
1956	2256	0.34683432124357
1957	2257	0.338794200512893
1958	2258	0.323183818101101
1959	2259	0.324309134370148
1960	2260	0.323576566264559
1961	2261	0.326374843599992
1962	2262	0.326374843599992
1963	2263	0.311389602472977
1964	2264	0.311389602472977
1965	2265	0.315596775090205
1966	2266	0.307153766489237
1967	2267	0.307153766489237
1968	2268	0.307431586614292
1969	2269	0.333040452332645
1970	2270	0.331241886547622
1971	2271	0.331181524757948
1972	2272	0.315128043621585
1973	2273	0.31262711343545
1974	2274	0.320122917885568
1975	2275	0.309611128599833
1976	2276	0.310521690165466
1977	2277	0.307668060258161
1978	2278	0.316708675903023
1979	2279	0.31544397662562
1980	2280	0.305806714825917
1981	2281	0.321241280228695
1982	2282	0.328244142996662
1983	2283	0.333009715451607
1984	2284	0.33049478746665
1985	2285	0.319954513207364
1986	2286	0.316238959836157
1987	2287	0.328305094538682
1988	2288	0.324320659878963
1989	2289	0.328818445595965
1990	2290	0.323552237649817
1991	2291	0.325523790809167
1992	2292	0.315799365295976
1993	2293	0.32758870309084
1994	2294	0.309583917088016
1995	2295	0.328395862407498
1996	2296	0.320889450398935
1997	2297	0.32078231960239
1998	2298	0.316365659357549
1999	2299	0.315198920216154
2000	2300	0.328119782384861
2001	2301	0.320881654888324
2002	2302	0.319386775472455
2003	2303	0.328272379498669
2004	2304	0.31731312407129
2005	2305	0.322155308750898
2006	2306	0.337066651194074
2007	2307	0.332114582457281
2008	2308	0.337187982305377
2009	2309	0.34168409691508
2010	2310	0.339177421659523
2011	2311	0.336361747130145
2012	2312	0.348712103800747
2013	2313	0.350300376643021
2014	2314	0.344091522986281
2015	2315	0.345556744354784
2016	2316	0.350750983974264
2017	2317	0.349705462499347
2018	2318	0.349879868548484
2019	2319	0.352569033387171
2020	2320	0.345641750417466
2021	2321	0.348588279239595
2022	2322	0.339605320863016
2023	2323	0.338292174295116
2024	2324	0.337695716326485
2025	2325	0.337695716326485
2026	2326	0.332671482704336
2027	2327	0.325463302864168
2028	2328	0.335585738246222
2029	2329	0.338704287622588
2030	2330	0.325447797624394
2031	2331	0.325447797624394
2032	2332	0.330370332502596
2033	2333	0.341273701397238
2034	2334	0.33332137822818
2035	2335	0.327759792372763
2036	2336	0.344027260277375
2037	2337	0.332717282070783
2038	2338	0.329912875238939
2039	2339	0.331990717407717
2040	2340	0.329808418317831
2041	2341	0.348544035771926
2042	2342	0.34629758364367
2043	2343	0.342482615950502
2044	2344	0.350862855493152
2045	2345	0.345483780661489
2046	2346	0.351579463160887
2047	2347	0.337847463680385
2048	2348	0.338102098609276
2049	2349	0.337605647953567
2050	2350	0.338514667818895
2051	2351	0.337647407907341
2052	2352	0.338940930019694
2053	2353	0.33433548701107
2054	2354	0.335777432979579
2055	2355	0.331254341408499
2056	2356	0.349579344792199
2057	2357	0.338698645470699
2058	2358	0.366141962367822
2059	2359	0.348122673504487
2060	2360	0.341262706788624
2061	2361	0.338232192363242
2062	2362	0.342013689987623
2063	2363	0.333126369194363
2064	2364	0.340650214273916
2065	2365	0.332514267015983
2066	2366	0.340404894292075
2067	2367	0.335108336815
2068	2368	0.333834993846169
2069	2369	0.344667965124313
2070	2370	0.349710807699611
2071	2371	0.336262202372614
2072	2372	0.356948892324531
2073	2373	0.350435042915613
2074	2374	0.341659526155532
2075	2375	0.340584638682694
2076	2376	0.339890516325435
2077	2377	0.330334091970244
2078	2378	0.338054972719533
2079	2379	0.338054972719533
2080	2380	0.334482833882281
2081	2381	0.333238067118551
2082	2382	0.339553921945878
2083	2383	0.327480237500929
2084	2384	0.335441637652247
2085	2385	0.335441637652247
2086	2386	0.321211692804667
2087	2387	0.335281606799071
2088	2388	0.333757941722249
2089	2389	0.337385596038576
2090	2390	0.341597320287836
2091	2391	0.331648342848885
2092	2392	0.340755615625048
2093	2393	0.337720578298038
2094	2394	0.339853947904303
2095	2395	0.331252960706465
2096	2396	0.340133929156362
2097	2397	0.328674077651918
2098	2398	0.346807133301075
2099	2399	0.35783422223753
2100	2400	0.354248737958324
2101	2401	0.353934772391737
2102	2402	0.353506612002826
2103	2403	0.35794840854731
2104	2404	0.35794840854731
2105	2405	0.352547300253296
2106	2406	0.351530354443363
2107	2407	0.352846159129824
2108	2408	0.354760981273401
2109	2409	0.351474090782163
2110	2410	0.35242832795579
2111	2411	0.336336122748761
2112	2412	0.345238165438639
2113	2413	0.343051468099523
2114	2414	0.341221559349521
2115	2415	0.339555574659189
2116	2416	0.346576479835354
2117	2417	0.344767420901301
2118	2418	0.339839731907337
2119	2419	0.33416855209467
2120	2420	0.340117023115666
2121	2421	0.34303135929511003
2122	2422	0.325582542352677
2123	2423	0.330668092204712
2124	2424	0.330668092204712
2125	2425	0.334400896988299
2126	2426	0.32885192700117
2127	2427	0.331133613135149
2128	2428	0.336176175164559
2129	2429	0.333469341067726
2130	2430	0.329001290721673
2131	2431	0.328248975978465
2132	2432	0.325378857204672
2133	2433	0.344787139329136
2134	2434	0.36855648798606
2135	2435	0.345088787270052
2136	2436	0.349606352254609
2137	2437	0.342436026489672
2138	2438	0.360600004031153
2139	2439	0.350602565953836
2140	2440	0.357465196735749
2141	2441	0.360388993844384
2142	2442	0.367370862105214
2143	2443	0.359409410999307
2144	2444	0.369258154269348
2145	2445	0.363129089570393
2146	2446	0.367048642132004
2147	2447	0.381482024005989
2148	2448	0.375284115180992
2149	2449	0.385210573522288
2150	2450	0.35963550940565
2151	2451	0.343909568680324
2152	2452	0.328729127826572
2153	2453	0.330945212838126
2154	2454	0.332620932100031
2155	2455	0.326313298125166
2156	2456	0.327310351202918
2157	2457	0.334596352234472
2158	2458	0.339329126039895
2159	2459	0.355095042798095
2160	2460	0.345444823257969
2161	2461	0.364852195465462
2162	2462	0.340719424076661
2163	2463	0.342763144191927
2164	2464	0.364882443248703
2165	2465	0.355821399035732
2166	2466	0.355710261283764
2167	2467	0.357421011656096
2168	2468	0.35934533723639
2169	2469	0.370381120453588
2170	2470	0.355482589400125
2171	2471	0.362470076088524
2172	2472	0.354860666951258
2173	2473	0.350313573349073
2174	2474	0.355434895457439
2175	2475	0.36467975913463
2176	2476	0.360591066127409
2177	2477	0.349135914562235
2178	2478	0.358741281226933
2179	2479	0.363102991563492
2180	2480	0.353967808285257
2181	2481	0.349412924575516
2182	2482	0.347627527201889
2183	2483	0.343051285797808
2184	2484	0.344662120100235
2185	2485	0.323133860040093
2186	2486	0.321465371984592
2187	2487	0.316345013260661
2188	2488	0.325597553654912
2189	2489	0.329382074196814
2190	2490	0.346528985799566
2191	2491	0.345331261762057
2192	2492	0.353628011027358
2193	2493	0.353368834068126
2194	2494	0.359815631793909
2195	2495	0.360950050093716
2196	2496	0.351504757682639
2197	2497	0.360956975576455
2198	2498	0.345913534455834
2199	2499	0.326570696359981
2200	2500	0.326109295032128
2201	2501	0.340962340046654
2202	2502	0.339316818446451
2203	2503	0.336753161908325
2204	2504	0.334042466035951
2205	2505	0.345136688846023
2206	2506	0.333363213645464
2207	2507	0.34483327407223
2208	2508	0.326445575223873
2209	2509	0.337129030485132
2210	2510	0.343953744716603
2211	2511	0.355310137920875
2212	2512	0.355206820778734
2213	2513	0.351100542794838
2214	2514	0.339918954496422
2215	2515	0.333489453583253
2216	2516	0.333574060366453
2217	2517	0.366284921452481
2218	2518	0.3773771867593
2219	2519	0.366646897493326
2220	2520	0.365435595539975
2221	2521	0.380397120684933
2222	2522	0.362872589351959
2223	2523	0.36386650641093
2224	2524	0.379380826532497
2225	2525	0.365827633884117
2226	2526	0.343422499451498
2227	2527	0.278854474225445
2228	2528	0.363327290202794
2229	2529	0.361494949255415
2230	2530	0.292771989594011
2231	2531	0.278656835079632
2232	2532	0.372050731538744
2233	2533	0.383415573404702
2234	2534	0.379661714566774
2235	2535	0.381063056982022
2236	2536	0.325821398758057
2237	2537	0.29682520525483
2238	2538	0.282133275322647
2239	2539	0.290306062373011
2240	2540	0.255791760396567
2241	2541	0.291928142740787
2242	2542	0.266493631013161
2243	2543	0.265805829606308
2244	2544	0.242529780500312
2245	2545	0.232269902445967
2246	2546	0.232968444162398
2247	2547	0.241827193604247
2248	2548	0.249561095837332
2249	2549	0.236509280111741
2250	2550	0.225932321805126
2251	2551	0.228316312498293
2252	2552	0.235603444639375
2253	2553	0.225937513303107
2254	2554	0.219423401167001
2255	2555	0.222371306334504
2256	2556	0.230444073119895
2257	2557	0.221267053478863
2258	2558	0.230158655010063
2259	2559	0.225256782427167
2260	2560	0.221879711303791
2261	2561	0.225254580625986
2262	2562	0.220904512167814
2263	2563	0.221229515205422
2264	2564	0.220926362923377
2265	2565	0.220959062537621
2266	2566	0.219040900435477
2267	2567	0.223333909475986
2268	2568	0.225137785274426
2269	2569	0.222605901172638
2270	2570	0.225659652061084
2271	2571	0.226343856093027
2272	2572	0.221307960312056
2273	2573	0.223141699098786
2274	2574	0.220661551691563
2275	2575	0.220661551691563
2276	2576	0.221214436865178
2277	2577	0.22123023743031
2278	2578	0.222268648568431
2279	2579	0.221438998803505
2280	2580	0.214555946232454
2281	2581	0.216259612118695
2282	2582	0.217670722611869
2283	2583	0.192443969598918
2284	2584	0.202826718496673
2285	2585	0.221383736858844
2286	2586	0.210782779249188
2287	2587	0.217027542445837
2288	2588	0.213296249157846
2289	2589	0.220420133566403
2290	2590	0.202736193568467
2291	2591	0.200685887580762
2292	2592	0.199158494913564
2293	2593	0.200024409812558
2294	2594	0.208471652348254
2295	2595	0.192822589019167
2296	2596	0.178221400416447
2297	2597	0.17871433434477
2298	2598	0.170418044445547
2299	2599	0.170627667613129
2300	2600	0.174956302354645
2301	2601	0.172366647518182
2302	2602	0.172366647518182
2303	2603	0.187915059403024
2304	2604	0.209530354781959
2305	2605	0.213464275902279
2306	2606	0.212666916447749
2307	2607	0.189683400451103
2308	2608	0.182384738903726
2309	2609	0.211441113541524
2310	2610	0.211467955137579
2311	2611	0.198368564602188
2312	2612	0.180229087651262
2313	2613	0.174362046339409
2314	2614	0.168754584716556
2315	2615	0.175609196366975
2316	2616	0.17950162723302
2317	2617	0.176392361190445
2318	2618	0.173592806410188
2319	2619	0.176481026000546
2320	2620	0.180049131964698
2321	2621	0.170826628731874
2322	2622	0.173372516701181
2323	2623	0.172678256034636
2324	2624	0.167434976988058
2325	2625	0.178199937461124
2326	2626	0.17354441080889
2327	2627	0.179932360553352
2328	2628	0.174249904848003
2329	2629	0.157038278669829
2330	2630	0.162896751238163
2331	2631	0.166433409227963
2332	2632	0.179309959300312
2333	2633	0.182940052428901
2334	2634	0.18269337524955
2335	2635	0.191445549716167
2336	2636	0.182435493970027
2337	2637	0.183258355901214
2338	2638	0.189750146307731
2339	2639	0.190610400889735
2340	2640	0.190313908800996
2341	2641	0.187113764344725
2342	2642	0.187113764344725
2343	2643	0.185777612403818
2344	2644	0.182670859001507
2345	2645	0.181490041452878
2346	2646	0.181016762460459
2347	2647	0.187376083820485
2348	2648	0.189507888182174
2349	2649	0.184333689558942
2350	2650	0.189869750119073
2351	2651	0.183087486327337
2352	2652	0.181442701174472
2353	2653	0.186474546865025
2354	2654	0.182417266775359
2355	2655	0.175835270617857
2356	2656	0.176564103997749
2357	2657	0.176971873007559
2358	2658	0.165596161628621
2359	2659	0.176019959488659
2360	2660	0.153881050385632
2361	2661	0.150794547021049
2362	2662	0.145557857692852
2363	2663	0.160806385265722
2364	2664	0.180628117218985
2365	2665	0.156601192432447
2366	2666	0.162402063102234
2367	2667	0.176312569759862
2368	2668	0.162289580094739
2369	2669	0.183489699385178
2370	2670	0.182247065555021
2371	2671	0.186516979238124
2372	2672	0.186919000959339
2373	2673	0.184960620138551
2374	2674	0.184960620138551
2375	2675	0.187089068254306
2376	2676	0.186232811084407
2377	2677	0.18750389203061
2378	2678	0.184579454379606
2379	2679	0.184579454379606
2380	2680	0.185549558774951
2381	2681	0.199009026903267
2382	2682	0.182729811127405
2383	2683	0.187592504675739
2384	2684	0.195866738820724
2385	2685	0.20323186792616799
2386	2686	0.20323186792616799
2387	2687	0.196918832759637
2388	2688	0.19369024776092
2389	2689	0.195905210194733
2390	2690	0.196646847326583
2391	2691	0.194434118438641
2392	2692	0.199783211926119
2393	2693	0.196941656024371
2394	2694	0.20196074051581
2395	2695	0.18415756471406
2396	2696	0.18635733212332
2397	2697	0.188301252766972
2398	2698	0.18658513279951
2399	2699	0.185801475009299
2400	2700	0.186996001468135
2401	2701	0.18655824973813
2402	2702	0.188494072691494
2403	2703	0.186905831059857
2404	2704	0.186764988070063
2405	2705	0.187375460946475
2406	2706	0.191313048387217
2407	2707	0.186940663942655
2408	2708	0.184914825687168
2409	2709	0.185888233396439
2410	2710	0.185446040400291
2411	2711	0.183229481979679
2412	2712	0.179912726440621
2413	2713	0.181159361249563
2414	2714	0.18538851789718
2415	2715	0.183535059473682
2416	2716	0.183535059473682
2417	2717	0.186324633667222
2418	2718	0.188715016608776
2419	2719	0.197913599574244
2420	2720	0.186066893493024
2421	2721	0.185425435561717
2422	2722	0.186755594927288
2423	2723	0.187542861180743
2424	2724	0.186104554880724
2425	2725	0.186104554880724
2426	2726	0.187331659547154
2427	2727	0.192812752043643
2428	2728	0.192812752043643
2429	2729	0.197967682748332
2430	2730	0.190405874564305
2431	2731	0.188473243437671
2432	2732	0.19987177853072
2433	2733	0.208499520773286
2434	2734	0.194835602334803
2435	2735	0.204693280684598
2436	2736	0.193246196577216
2437	2737	0.19249471430461
2438	2738	0.186306523860333
2439	2739	0.18728563127757
2440	2740	0.18354007993046
2441	2741	0.174637493683165
2442	2742	0.168898280356705
2443	2743	0.174249065610558
2444	2744	0.18280405255746
2445	2745	0.193984728137735
2446	2746	0.187768161558221
2447	2747	0.201709172608766
2448	2748	0.200344898054894
2449	2749	0.200344898054894
2450	2750	0.1937837902389
2451	2751	0.194324826262076
2452	2752	0.184394971458508
2453	2753	0.186420151928661
2454	2754	0.194688166409486
2455	2755	0.198427847370938
2456	2756	0.189022041023354
2457	2757	0.194780190247476
2458	2758	0.181333756255291
2459	2759	0.173159628706238
2460	2760	0.17290776350716
2461	2761	0.173938305199314
2462	2762	0.169875253440898
2463	2763	0.177615325708997
2464	2764	0.185455506483627
2465	2765	0.195534611740418
2466	2766	0.195001013677691
2467	2767	0.20128911432291
2468	2768	0.182722165165201
2469	2769	0.180466946350208
2470	2770	0.179946561385512
2471	2771	0.187149981222777
2472	2772	0.182393700889536
2473	2773	0.201691523049037
2474	2774	0.185929885527597
2475	2775	0.186814102850241
2476	2776	0.183653372368903
2477	2777	0.193159122309401
2478	2778	0.181183339005206
2479	2779	0.176418021114844
2480	2780	0.183795607048386
2481	2781	0.180158027375039
2482	2782	0.176709056699689
2483	2783	0.180159274107347
2484	2784	0.178066704151171
2485	2785	0.178242453041274
2486	2786	0.183343881038037
2487	2787	0.183600347956117
2488	2788	0.184719152020866
2489	2789	0.167809220647065
2490	2790	0.172249710504546
2491	2791	0.172249710504546
2492	2792	0.172494573357945
2493	2793	0.172755536039862
2494	2794	0.174249670468954
2495	2795	0.178570210346478
2496	2796	0.177458390462809
2497	2797	0.168291034992291
2498	2798	0.169833924310108
[truncated: 6,682 more rows]
